# Supplementary material for: Trivalent Disulfide Unit-Masked System Efficiently Delivers Large Oligonucleotide
Source: Molecules. 2024 Sep 5;29(17):4223. doi: 10.3390/molecules29174223 (PMC11397113; doi:10.3390/molecules29174223)
Supplement: Supplementary file 1 [file molecules-29-04223-s001.zip]

Archive with 1 entries (1 files):
- molecules-3142898-supplementary.pdf
